# Supplementary material for: Induced collagen type‐I secretion by hepatocytes of the melanoma liver metastasis is associated with a reduction in tumour‐infiltrating lymphocytes
Source: Clin Transl Med. 2024 Nov 4;14(11):e70067. doi: 10.1002/ctm2.70067 (PMC11534464; doi:10.1002/ctm2.70067)
Supplement: Supplementary file 1 — Supporting information [file CTM2-14-e70067-s007.xlsx]

## Sheet: Table S1
Table S1. Clinicopathological characteristics of patients assessed for NGDSP and multiplex immunofluorescence assays.
No.	Primary disease	Annotation NGDSP	Annotation mIF	Age at dianosis	Gender	Race	Neoadjuvant therapy	Panel 1 (CXCR4)	Panel 2 (COL1A1)	Panel 3 (p50-p65)	Panel 4 (CXCL12)	Panel 5 (CXCR4)	Panel 6 (COL1A1)	Panel 7 (CD8)	Panel 8 (CD8)	Panel 9 (CD4)	Panel 10 (CD4)	Panel 11 (CD163)	Panel 12 (CD163)	Panel 13 (CD3-/CD56+)	Panel 14 (CD3-/CD56+)	Collagen staining
1	Melanoma	MLiM_1	Opal_1	56	Female	Caucasian	No	Yes	Yes	Yes	Yes	No	No	Yes	No	Yes	No	Yes	No	Yes	No	Yes
2	Melanoma	MLiM_2	Opal_2	58	Male	Caucasian	No	Yes	Yes	Yes	Yes	No	No	Yes	No	Yes	No	Yes	No	Yes	No	Yes
3	Melanoma	MLiM_3	Opal_3	18	Female	Caucasian	No	Yes	Yes	Yes	Yes	No	No	Yes	No	Yes	No	Yes	No	Yes	No	Yes
4	Melanoma	MLiM_4	Opal_4	76	Male	Caucasian	No	Yes	Yes	Yes	Yes	No	No	Yes	No	Yes	No	Yes	No	Yes	No	Yes
5	Melanoma		Opal_5	51	Male	Caucasian	No	Yes	Yes	Yes	Yes	No	No	Yes	No	Yes	No	Yes	No	Yes	No	Yes
6	Melanoma		Opal_6	58	Female	Caucasian	No	Yes	Yes	Yes	Yes	No	No	Yes	No	Yes	No	Yes	No	Yes	No	Yes
7	Melanoma			61	Female	Caucasian	No	No	No	No	No	No	No	No	No	No	No	No	No	No	No	Yes
8	Melanoma			67	Male	Caucasian	No	No	No	No	No	No	No	No	No	No	No	No	No	No	No	Yes
9	Melanoma			66	Male	Caucasian	No	No	No	No	No	No	No	No	No	No	No	No	No	No	No	Yes
10	Melanoma			29	Male	Caucasian	No	No	No	No	No	No	No	No	No	No	No	No	No	No	No	Yes
11	Melanoma			66	Male	Caucasian	No	No	No	No	No	No	No	No	No	No	No	No	No	No	No	Yes
12	Colon cancer		Opal_7	67	Female	Caucasian	No	No	No	No	No	Yes	Yes	No	Yes	No	Yes	No	Yes	No	Yes	Yes
13	Colon cancer		Opal_8	67	Male	Caucasian	No	No	No	No	No	Yes	Yes	No	Yes	No	Yes	No	Yes	No	Yes	Yes
14	Colon cancer		Opal_9	65	Male	Caucasian	No	No	No	No	No	Yes	Yes	No	Yes	No	Yes	No	Yes	No	Yes	Yes
15	Colon cancer		Opal_10	59	Female	Asian	No	No	No	No	No	Yes	Yes	No	Yes	No	Yes	No	Yes	No	Yes	Yes
16	Colon cancer		Opal_11	75	Male	Caucasian	No	No	No	No	No	Yes	Yes	No	Yes	No	Yes	No	Yes	No	Yes	Yes
17	Colon cancer		Opal_12	74	Female	Caucasian	No	No	No	No	No	Yes	Yes	No	Yes	No	Yes	No	Yes	No	Yes	Yes
18	Pancreatic cancer		Opal_13	74	Male	Caucasian	No	No	No	No	No	Yes	Yes	No	Yes	No	Yes	No	Yes	No	Yes	Yes
19	Pancreatic cancer		Opal_14	55	Male	Caucasian	No	No	No	No	No	Yes	Yes	No	Yes	No	Yes	No	Yes	No	Yes	Yes
20	Pancreatic cancer		Opal_15	79	Female	Caucasian	No	No	No	No	No	Yes	Yes	No	Yes	No	Yes	No	Yes	No	Yes	Yes
21	Melanoma	MLiM_B1	Opal_16				No	Yes	Yes	No	No	No	No	No	No	No	Yes	No	Yes	No	Yes	Yes
22	Melanoma	MLiM_B2	Opal_17				No	Yes	Yes	No	No	No	No	No	No	No	Yes	No	Yes	No	Yes	Yes
23	Melanoma	MLiM_B3	Opal_18				No	Yes	Yes	No	No	No	No	No	No	No	Yes	No	Yes	No	Yes	Yes
24	Melanoma	MLiM_B4	Opal_19				No	Yes	Yes	No	No	No	No	No	No	No	Yes	No	Yes	No	Yes	Yes
25	Melanoma	MLiM_B5	Opal_20				No	Yes	Yes	No	No	No	No	No	No	No	Yes	No	Yes	No	Yes	Yes
26	Melanoma	MLiM_B6	Opal_21				No	Yes	Yes	No	No	No	No	No	No	No	Yes	No	Yes	No	Yes	Yes
27	Melanoma	MLiM_B7	Opal_22				No	Yes	Yes	No	No	No	No	No	No	No	Yes	No	Yes	No	Yes	Yes
NGDSP Nanostring GeoMx Digital Spatial Profiler
mIF multiplex immunofluorescence
