# Supplementary material for: Induced collagen type‐I secretion by hepatocytes of the melanoma liver metastasis is associated with a reduction in tumour‐infiltrating lymphocytes
Source: Clin Transl Med. 2024 Nov 4;14(11):e70067. doi: 10.1002/ctm2.70067 (PMC11534464; doi:10.1002/ctm2.70067)
Supplement: Supplementary file 2 — Supporting information [file CTM2-14-e70067-s006.xlsx]

## Sheet: Table S2
Table S2. List of antibodies and dilutions utilized for morphological markers in NGDSP, Indirect Immnofluorescence, and Western blot.
Morphological markers used in NGDSP
Reagents name	Class	Type	Dilution	Cat #	Supplier	Fluorophore Ex. wavelength (nm)
SYTO 13	-	-	1:2000	S7575	ThermoFisher	488
PMEL17/SILV Antibody (HMB45) PE	IgG	Mouse monoclonal	1:200	NBP2-34638PE	Novus Biologicals (Centennial, CO, USA)	532
HepPar1	IgG	Mouse monoclonal	1:400	NBP3-08970	Novus Biologicals (Centennial, CO, USA)	647
DyLight® 650 Conjugation Kit (Fast) Lightning-Link®	-	-	-	ab201803	Abcam	-
*HepPar1 Ab was conjugated with DyLight® 650 Conjugation Kit (Fast) Lightning-Link® according to the manufacturer's protocol.
Western blot
Reagents name	Class	Type	Dilution	Catalog no.	Supplier	Fluorophore wavelength
pAKT	IgG	Rabbit polyclonal	1:1000	#9271S	Cell Signaling Technology	-
AKT	IgG	Rabbit polyclonal	1:2000	#9272S	Cell Signaling Technology	-
CXCR4	IgG	Mouse monoclonal	1:10000	60042-1-Ig	Proteintech	-
NF-κB1 p50	IgG	Rabbit polyclonal	1:1000	sc-114	Santa cruz Biotechnology	-
p65	IgG	Mouse monoclonal	1:1000	sc-8008	Santa cruz Biotechnology	-
Lamin B1	IgG	Rabbit monoclonal	1:1000	#12586S	Cell Signaling Technology	-
α/β-Tubulin	IgG	Rabbit polyclonal	1:1000	#2148	Cell Signaling Technology	-
b-actin	IgG	Mouse polyclonal	1:10000	A5441	Sigma-Aldrich	-
Secondary mouse	IgG	Horse polyclonal	1:5000	#7076P2	Cell Signaling Technology	-
Secondary rabbit	IgG	Goat polyclonal	1:5000	#7074P2	Cell Signaling Technology	-
Indirect Immunofluorescence
Reagents name	Class	Type	Dilution	Catalog no.	Supplier	Fluorophore wavelength
CXCR4	IgG	Mouse monoclonal	1:800	60042-1-Ig	Proteintech	-
COL1A1	IgG	Rabbit monoclonal	1:200	E6A8E	Cell Signaling Technology	-
NF-κB1 p50	IgG	Rabbit polyclonal	1:200	sc-114	Santa cruz Biotechnology	-
DAPI	-	-	1:1000	62248	Thermo Fisher	-
Secondary mouse	IgG	Goat polyclonal	1:600	115-546-146	Jackson ImmunoResearch	488
Secondary rabbit	IgG	Goat polyclonal	1:600	111-165-003	Jackson ImmunoResearch	Cy3
Ab Antibodies
NGDSP Nanostring GeoMx Digital Spatial Profiler
