# Supplementary material for: Induced collagen type‐I secretion by hepatocytes of the melanoma liver metastasis is associated with a reduction in tumour‐infiltrating lymphocytes
Source: Clin Transl Med. 2024 Nov 4;14(11):e70067. doi: 10.1002/ctm2.70067 (PMC11534464; doi:10.1002/ctm2.70067)
Supplement: Supplementary file 3 — Supporting information [file CTM2-14-e70067-s001.xlsx]

## Sheet: Table S3
Table S3. List of antibodies (Ab) and dilutions utilized for muliplex immunofluorescence using Opal Manual Kit
Panel 1: For Validation of CXCR4 expression shown in Figure 2, S3, and S11
Staining order	Ab name	Class	Type	Dilution	Ab incubation time	Cat #	Supplier	AR	Secondary Ab	Secondary Ab incubation time	Opal Fluorophore	Opal (TSA) dilution	Opal TSA inubation time	TSA Catalog N.
1	HepPar1	IgG	Mouse monoclonal	1:200	1 hr	NBP3-08970	Novus Biologicals	AR buffer	Ms Ra	10 min	690	1:150	10 min	FP1497A
2	HMB45	IgG	Mouse monoclonal	1:200	1 hr	NBP2-44520	Novus Biologicals	AR buffer	Ms Ra	10 min	620	1:150	10 min	FP1495A
3	CXCR4	IgG	Rabbit monoclonal	1:200	1 hr	ab124824	Abcam	AR buffer	Ms Ra	10 min	570	1:150	10 min	FP1488A
4	DAPI	-	-	1:1000	5 min	62248	ThermoFisher	AR buffer	-	-	-	-	-	-
Panel 2: For Validation of COL1A1 expression shown in Figure 7, S10, and S11
Staining order	Ab name	Class	Type	Dilution	Ab incubation time	Cat #	Supplier	AR	Secondary Ab	Secondary Ab incubation time	Opal Fluorophore	Opal (TSA) dilution	Opal TSA inubation time	TSA Catalog N.
1	HepPar1	IgG	Mouse monoclonal	1:200	1 hr	NBP3-08970	Novus Biologicals	AR buffer	Ms Ra	10 min	690	1:150	10 min	FP1497A
2	HMB45	IgG	Mouse monoclonal	1:200	1 hr	NBP2-44520	Novus Biologicals	AR buffer	Ms Ra	10 min	620	1:150	10 min	FP1495A
3	COL1A1	IgG	Rabbit polyclonal	1:200	1 hr	NB600-408	Novus Biologicals	AR buffer	Ms Ra	10 min	540	1:150	10 min	FP1494A
4	DAPI	-	-	1:1000	5 min	62248	ThermoFisher	AR buffer	-	-	-	-	-	-
Panel 3: For Validation of p50 and p65 expression shown in Figure S4 and S5
Staining order	Ab name	Class	Type	Dilution	Ab incubation time	Cat #	Supplier	AR	Secondary Ab	Secondary Ab incubation time	Opal Fluorophore	Opal (TSA) dilution	Opal TSA inubation time	TSA Catalog N.
1	HepPar1	IgG	Mouse monoclonal	1:200	1 hr	NBP3-08970	Novus Biologicals	AR buffer	Ms Ra	10 min	690	1:150	10 min	FP1497A
2	HMB45	IgG	Mouse monoclonal	1:200	1 hr	NBP2-44520	Novus Biologicals	AR buffer	Ms Ra	10 min	620	1:150	10 min	FP1495A
3	p50	IgG	Rabbit monoclonal	1:200	1 hr	sc114	Santa cruz Biotechnology	AR buffer	Ms Ra	10 min	650	1:150	10 min	FP1496A
4	CXCR4	IgG	Rabbit monoclonal	1:200	1 hr	ab124824	Abcam	AR buffer	Ms Ra	10 min	570	1:150	10 min	FP1488A
5	p65	IgG	Mouse monoclonal	1:200	1 hr	sc8008	Santa cruz Biotechnology	AR buffer	Ms Ra	10 min	540	1:150	10 min	FP1494A
6	DAPI	-	-	1:1000	5 min	62248	ThermoFisher	AR buffer	-	-	-	-	-	-
Panel 4: For Validation of CXCL12 expression shown in Figure S9
Staining order	Ab name	Class	Type	Dilution	Ab incubation time	Cat #	Supplier	AR	Secondary Ab	Secondary Ab incubation time	Opal Fluorophore	Opal (TSA) dilution	Opal TSA inubation time	TSA Catalog N.
1	HepPar1	IgG	Mouse monoclonal	1:200	1 hr	NBP3-08970	Novus Biologicals	AR buffer	Ms Ra	10 min	690	1:150	10 min	FP1497A
2	HMB45	IgG	Mouse monoclonal	1:200	1 hr	NBP2-44520	Novus Biologicals	AR buffer	Ms Ra	10 min	620	1:150	10 min	FP1495A
3	CXCL12	IgG	Mouse monoclonal	1:100	1 hr	MAB350-100	R & D system	AR buffer	Ms Ra	10 min	570	1:150	10 min	FP1488A
4	DAPI	-	-	1:1000	5 min	62248	ThermoFisher	AR buffer	-	-	-	-	-	-
Panel 5: For Validation of CXCR4 expression in colon and pancreas liver metastasis shown in Figure S10
Staining order	Ab name	Class	Type	Dilution	Ab incubation time	Cat #	Supplier	AR	Secondary Ab	Secondary Ab incubation time	Opal Fluorophore	Opal (TSA) dilution	Opal TSA inubation time	TSA Catalog N.
1	HepPar1	IgG	Mouse monoclonal	1:200	1 hr	NBP3-08970	Novus Biologicals	AR buffer	Ms Ra	10 min	690	1:150	10 min	FP1497A
2	PanCK	IgG	Mouse monoclonal	1:200	1 hr	M3515	DAKO	AR buffer	Ms Ra	10 min	620	1:150	10 min	FP1495A
3	CXCR4	IgG	Rabbit monoclonal	1:200	1 hr	ab124824	Abcam	AR buffer	Ms Ra	10 min	570	1:150	10 min	FP1488A
4	DAPI	-	-	1:1000	5 min	62248	ThermoFisher	AR buffer	-	-	-	-	-	-
Panel 6: For Validation of COL1A1 expression in colon and pancreas liver metastasis shown in Figure S10
Staining order	Ab name	Class	Type	Dilution	Ab incubation time	Cat #	Supplier	AR	Secondary Ab	Secondary Ab incubation time	Opal Fluorophore	Opal (TSA) dilution	Opal TSA inubation time	TSA Catalog N.
1	HepPar1	IgG	Mouse monoclonal	1:200	1 hr	NBP3-08970	Novus Biologicals	AR buffer	Ms Ra	10 min	690	1:150	10 min	FP1497A
2	PanCK	IgG	Mouse monoclonal	1:200	1 hr	M3515	DAKO	AR buffer	Ms Ra	10 min	620	1:150	10 min	FP1495A
3	COL1A1	IgG	Rabbit polyclonal	1:200	1 hr	NB600-408	Novus Biologicals	AR buffer	Ms Ra	10 min	540	1:150	10 min	FP1494A
4	DAPI	-	-	1:1000	5 min	62248	ThermoFisher	AR buffer	-	-	-	-	-	-
Panel 7: For Validation of CD8 expression in melanoma liver metastasis shown in Figure S13
Staining order	Ab name	Class	Type	Dilution	Ab incubation time	Cat #	Supplier	AR	Secondary Ab	Secondary Ab incubation time	Opal Fluorophore	Opal (TSA) dilution	Opal TSA inubation time	TSA Catalog N.
1	HepPar1	IgG	Mouse monoclonal	1:200	1 hr	NBP3-08970	Novus Biologicals	AR buffer	Ms Ra	10 min	690	1:150	10 min	FP1497A
2	HMB45	IgG	Mouse monoclonal	1:200	1 hr	NBP2-44520	Novus Biologicals	AR buffer	Ms Ra	10 min	620	1:150	10 min	FP1495A
3	CD8	IgG	Mouse monoclonal	1:200	1 hr	#70306	Cell Signaling Technology	AR buffer	Ms Ra	10 min	650	1:150	10 min	FP1496A
4	COL1A1	IgG	Rabbit polyclonal	1:200	1 hr	NB600-408	Novus Biologicals	AR buffer	Ms Ra	10 min	540	1:150	10 min	FP1494A
5	DAPI	-	-	1:1000	5 min	62248	ThermoFisher	AR buffer	-	-	-	-	-	-
Panel 8: For Validation of CD8 expression in colon and pancreas liver metastasis shown in Figure S13
Staining order	Ab name	Class	Type	Dilution	Ab incubation time	Cat #	Supplier	AR	Secondary Ab	Secondary Ab incubation time	Opal Fluorophore	Opal (TSA) dilution	Opal TSA inubation time	TSA Catalog N.
1	HepPar1	IgG	Mouse monoclonal	1:200	1 hr	NBP3-08970	Novus Biologicals	AR buffer	Ms Ra	10 min	690	1:150	10 min	FP1497A
2	PanCK	IgG	Mouse monoclonal	1:200	1 hr	M3515	DAKO	AR buffer	Ms Ra	10 min	620	1:150	10 min	FP1495A
3	CD8	IgG	Mouse monoclonal	1:200	1 hr	#70306	Cell Signaling Technology	AR buffer	Ms Ra	10 min	650	1:150	10 min	FP1496A
4	COL1A1	IgG	Rabbit polyclonal	1:200	1 hr	NB600-408	Novus Biologicals	AR buffer	Ms Ra	10 min	540	1:150	10 min	FP1494A
5	DAPI	-	-	1:1000	5 min	62248	ThermoFisher	AR buffer	-	-	-	-	-	-
Panel 9: For Validation of CD4 expression in melanoma liver metastasis shown in Figure S14
Staining order	Ab name	Class	Type	Dilution	Ab incubation time	Cat #	Supplier	AR	Secondary Ab	Secondary Ab incubation time	Opal Fluorophore	Opal (TSA) dilution	Opal TSA inubation time	TSA Catalog N.
1	HepPar1	IgG	Mouse monoclonal	1:200	1 hr	NBP3-08970	Novus Biologicals	AR buffer	Ms Ra	10 min	690	1:150	10 min	FP1497A
2	HMB45	IgG	Mouse monoclonal	1:200	1 hr	NBP2-44520	Novus Biologicals	AR buffer	Ms Ra	10 min	620	1:150	10 min	FP1495A
3	CD4	IgG	Rabit monoclonal	1:200	1 hr	#25229	Cell Signaling Technology	AR buffer	Ms Ra	10 min	650	1:150	10 min	FP1496A
4	DAPI	-	-	1:1000	5 min	62248	ThermoFisher	AR buffer	-	-	-	-	-	-
Panel 10: For Validation of CD4 expression in colon and pancreas liver metastasis shown in Figure S14
Staining order	Ab name	Class	Type	Dilution	Ab incubation time	Cat #	Supplier	AR	Secondary Ab	Secondary Ab incubation time	Opal Fluorophore	Opal (TSA) dilution	Opal TSA inubation time	TSA Catalog N.
1	HepPar1	IgG	Mouse monoclonal	1:200	1 hr	NBP3-08970	Novus Biologicals	AR buffer	Ms Ra	10 min	690	1:150	10 min	FP1497A
2	PanCK	IgG	Mouse monoclonal	1:200	1 hr	M3515	DAKO	AR buffer	Ms Ra	10 min	620	1:150	10 min	FP1495A
3	CD4	IgG	Rabit monoclonal	1:200	1 hr	#25229	Cell Signaling Technology	AR buffer	Ms Ra	10 min	650	1:150	10 min	FP1496A
4	DAPI	-	-	1:1000	5 min	62248	ThermoFisher	AR buffer	-	-	-	-	-	-
Panel 11: For Validation of CD163 expression in melanoma liver metastasis shown in Figure S14
Staining order	Ab name	Class	Type	Dilution	Ab incubation time	Cat #	Supplier	AR	Secondary Ab	Secondary Ab incubation time	Opal Fluorophore	Opal (TSA) dilution	Opal TSA inubation time	TSA Catalog N.
1	HepPar1	IgG	Mouse monoclonal	1:200	1 hr	NBP3-08970	Novus Biologicals	AR buffer	Ms Ra	10 min	690	1:150	10 min	FP1497A
2	HMB45	IgG	Mouse monoclonal	1:200	1 hr	NBP2-44520	Novus Biologicals	AR buffer	Ms Ra	10 min	620	1:150	10 min	FP1495A
3	CD163	IgG	Rabit monoclonal	1:200	1 hr	ab182422	Abcam	AR buffer	Ms Ra	10 min	650	1:150	10 min	FP1496A
4	DAPI	-	-	1:1000	5 min	62248	ThermoFisher	AR buffer	-	-	-	-	-	-
Panel 12: For Validation of CD163 expression in colon and pancreas liver metastasis shown in Figure S14
Staining order	Ab name	Class	Type	Dilution	Ab incubation time	Cat #	Supplier	AR	Secondary Ab	Secondary Ab incubation time	Opal Fluorophore	Opal (TSA) dilution	Opal TSA inubation time	TSA Catalog N.
1	HepPar1	IgG	Mouse monoclonal	1:200	1 hr	NBP3-08970	Novus Biologicals	AR buffer	Ms Ra	10 min	690	1:150	10 min	FP1497A
2	PanCK	IgG	Mouse monoclonal	1:200	1 hr	M3515	DAKO	AR buffer	Ms Ra	10 min	620	1:150	10 min	FP1495A
3	CD163	IgG	Rabit monoclonal	1:200	1 hr	ab182422	Abcam	AR buffer	Ms Ra	10 min	650	1:150	10 min	FP1496A
4	DAPI	-	-	1:1000	5 min	62248	ThermoFisher	AR buffer	-	-	-	-	-	-
Panel 13: For Validation of CD3- CD56+ expression in melanoma liver metastasis shown in Figure S14
Staining order	Ab name	Class	Type	Dilution	Ab incubation time	Cat #	Supplier	AR	Secondary Ab	Secondary Ab incubation time	Opal Fluorophore	Opal (TSA) dilution	Opal TSA inubation time	TSA Catalog N.
1	HepPar1	IgG	Mouse monoclonal	1:200	1 hr	NBP3-08970	Novus Biologicals	AR buffer	Ms Ra	10 min	690	1:150	10 min	FP1497A
2	HMB45	IgG	Mouse monoclonal	1:200	1 hr	NBP2-44520	Novus Biologicals	AR buffer	Ms Ra	10 min	620	1:150	10 min	FP1495A
3	CD3	IgG	Rabit polyclonal	1:200	1 hr	17617-1-AP	Proteintech	AR buffer	Ms Ra	10 min	570	1:150	10 min	FP1488A
4	CD56	IgG	Rabit monoclonal	1:200	1 hr	#99746	Cell Signaling Technology	AR buffer	Ms Ra	10 min	650	1:150	10 min	FP1496A
5	DAPI	-	-	1:1000	5 min	62248	ThermoFisher	AR buffer	-	-	-	-	-	-
Panel 14: For Validation of CD3- CD56+ expression in colon and pancreas liver metastasis shown in Figure S14
Staining order	Ab name	Class	Type	Dilution	Ab incubation time	Cat #	Supplier	AR	Secondary Ab	Secondary Ab incubation time	Opal Fluorophore	Opal (TSA) dilution	Opal TSA inubation time	TSA Catalog N.
1	HepPar1	IgG	Mouse monoclonal	1:200	1 hr	NBP3-08970	Novus Biologicals	AR buffer	Ms Ra	10 min	690	1:150	10 min	FP1497A
2	PanCK	IgG	Mouse monoclonal	1:200	1 hr	M3515	DAKO	AR buffer	Ms Ra	10 min	620	1:150	10 min	FP1495A
3	CD3	IgG	Rabit polyclonal	1:200	1 hr	17617-1-AP	Proteintech	AR buffer	Ms Ra	10 min	570	1:150	10 min	FP1488A
4	CD56	IgG	Rabit monoclonal	1:200	1 hr	#99746	Cell Signaling Technology	AR buffer	Ms Ra	10 min	650	1:150	10 min	FP1496A
5	DAPI	-	-	1:1000	5 min	62248	ThermoFisher	AR buffer	-	-	-	-	-	-
Ab Antibody
DAPI 4′,6-Diamidino-2-phenylindole dihydrochloride
AR Antigen retrieval
Ms Rb Mouse Rabbit
TSA Tyramide signal amplification
