# Supplementary material for: Induced collagen type‐I secretion by hepatocytes of the melanoma liver metastasis is associated with a reduction in tumour‐infiltrating lymphocytes
Source: Clin Transl Med. 2024 Nov 4;14(11):e70067. doi: 10.1002/ctm2.70067 (PMC11534464; doi:10.1002/ctm2.70067)
Supplement: Supplementary file 4 — Supporting information [file CTM2-14-e70067-s005.xlsx]

## Sheet: Table S4
Table S4. List of primer sequences (5'-3') for qRT-PCR
Gene name	Forward (5'-3')	Reverse (5'-3')
CXCR4	GGGATCAGTATATACACTTCAGATAACTAC	GCCCACAATGCCAGTTAAGA
COL1A1	ACGAAGACATCCCACCAATC	CAGTTCTTGGTCTCGTCACA
COL1A2	TCTCTCAGACCCAAGGACTATG	TAGTAACCACTGCTCCACTCT
CXCL12	ATGCCCATGCCGATTCTT	TTCAGCCGGGCTACAATC
SDHA (reference gene)	TCAGCATGCAGAAGTCAAT	GAACGTCTTCAGGTGCTTT
qRT-PCR Reverse transcription-quantitative polymerase chain reaction
