# Supplementary material for: Induced collagen type‐I secretion by hepatocytes of the melanoma liver metastasis is associated with a reduction in tumour‐infiltrating lymphocytes
Source: Clin Transl Med. 2024 Nov 4;14(11):e70067. doi: 10.1002/ctm2.70067 (PMC11534464; doi:10.1002/ctm2.70067)
Supplement: Supplementary file 5 — Supporting information [file CTM2-14-e70067-s004.xlsx]

## Sheet: Table S5
Table S5. Differenitally expressed genes in HepPar1 (+) hepatocytes in AN compared with DN
Genes	Log2 Fold change	-Log10 adjusted p-value
C7	1.0463	2.01176
COL3A1	0.962497	2.72365
COL1A1	0.905478	2.5537
TRBC1/2	0.834061	3.07522
LYZ	0.808231	3.63352
CCL21	0.768033	1.57352
ACTA2	0.748305	2.79514
CCL2	0.742059	3.2526
THBS1	0.716595	1.30173
COL1A2	0.686831	3.23948
HLA-DRB	0.676189	1.42242
CXCR4	0.647105	2.62354
FLNA	0.627595	3.74306
CCL19	0.618028	2.48353
CCL5	0.512929	2.04699
KRT7	0.512371	1.40405
H3C10	0.508011	1.40357
TPM4	0.490529	1.64728
COL6A3	0.485866	1.97259
TRAC	0.448805	2.06835
COL5A1	0.405469	2.04699
CD44	0.394097	1.43474
HGF	0.378767	2.62354
CD8A	0.378215	3.03976
CD37	0.377793	5.51713
HLA-DQA1	0.375167	3.86245
HLA-DMA	0.36839	1.40413
PTPRC	0.36528	3.07522
CD69	0.35961	1.84642
THY1	0.356642	2.46491
PRDM1	0.353722	2.71241
SLAMF7	0.343881	1.97264
WIPF1	0.334012	4.21835
ETS1	0.330329	2.71241
TACSTD2	0.327677	2.01997
IL2RG	0.327344	3.94587
CD3D	0.323761	2.62154
