# Supplementary material for: Induced collagen type‐I secretion by hepatocytes of the melanoma liver metastasis is associated with a reduction in tumour‐infiltrating lymphocytes
Source: Clin Transl Med. 2024 Nov 4;14(11):e70067. doi: 10.1002/ctm2.70067 (PMC11534464; doi:10.1002/ctm2.70067)
Supplement: Supplementary file 6 — Supporting information [file CTM2-14-e70067-s002.xlsx]

## Sheet: Table S6
Table S6. Differneitally expressed genes in HMB45 (+) tumor cells compared with AN HepPar1 (+) cells
Genes	Log2 Fold change	-Log10 adjusted p value
PMEL	4.23826	3.18357
MLANA	1.90527	2.17377
CD44	1.77448	2.88855
GDF15	1.70132	2.90664
S100B	1.60278	1.39933
SLC7A5	1.53262	5.93804
CD63	1.50462	2.61501
H3C10	1.4792	3.73817
PRAME	1.43407	2.82942
LDHB	1.41882	4.16714
ALDOA	1.40027	3.76946
SOX10	1.39248	4.25362
PKM	1.38514	5.31823
H3C2	1.30405	3.18357
MLPH	1.30162	2.21131
TAP1	1.24775	1.96883
CDK2	1.24566	3.6569
HMGA1	1.20729	2.88333
SPP1	1.18037	1.72383
HSPB1	1.1785	2.56557
MIF	1.15746	3.14711
MFGE8	1.15591	3.17145
LGALS3	1.14948	4.11183
BIRC7	1.10152	3.38433
TAP2	0.994796	1.98165
SERPINH1	0.987162	1.58369
MME	0.981731	1.80595
CDH3	0.96464	2.21435
UBE2C	0.901954	3.19286
SSX1	0.895129	3.30981
CTNNB1	0.870365	1.57024
HLA-A	0.828614	1.80485
RPL7A	0.797435	2.48664
CXCL9	0.788025	1.87801
POU2AF1	0.784069	2.01055
SLAMF7	0.777912	1.58369
ROPN1	0.772059	4.41036
FLNA	0.76012	2.78479
STAT1	0.748229	1.70144
PAX3	0.727168	4.68304
TUBB	0.718641	1.71025
RAB7A	0.701205	2.95302
SLC1A5	0.690207	3.31482
PCNA	0.673852	4.13197
MCM7	0.650071	2.68658
TYMS	0.649782	2.97874
BMP7	0.64664	2.06678
ILF3	0.641136	2.98478
CD79A	0.628158	1.73412
PYCR1	0.624322	4.27262
PRKDC	0.62184	2.8817
ACTB	0.618692	2.07703
GNAS	0.617693	2.20924
PSEN2	0.608015	2.72562
BAX	0.602667	3.60129
STMN1	0.600983	4.10755
DUSP4	0.595492	1.5135
CAPN2	0.593944	3.17145
SNAI2	0.585718	5.10721
TNFRSF14	0.583242	5.07003
VEGFB	0.580111	3.93626
DLL3	0.579536	3.49754
CXCL10	0.578092	2.03379
CDK4	0.577902	2.96053
SMARCA4	0.577883	4.57072
GPI	0.572417	2.37934
RAD21	0.568949	4.00322
SIRPA	0.553923	3.51046
IRF4	0.553162	4.7104
PYCARD	0.553011	2.47568
AURKB	0.551966	3.413
IFI6	0.539979	1.94814
MAP2K2	0.537919	2.80946
GAS1	0.53122	1.62503
H3C8	0.525993	2.12396
FEN1	0.502927	5.79691
MCM4	0.497477	3.76957
TPM4	0.49103	1.72383
COX6B1	0.486523	1.68416
IER3	0.479746	1.33341
EIF4EBP1	0.473514	2.39643
HSPA2	0.46899	2.98183
HK1	0.468195	4.56299
RRM2	0.467972	3.62112
PPP2R1A	0.466212	3.17145
NDUFS8	0.465945	3.13661
TGFBR1	0.464363	3.53217
ZEB2	0.462653	2.78479
PSMB8	0.461852	1.49616
C1QBP	0.456971	2.1371
TNF	0.456738	1.76885
BIRC5	0.453272	3.02197
BCL2	0.449277	4.07018
MAPKAPK2	0.447964	1.51952
DNMT3A	0.445389	3.93233
ABCF1	0.44347	1.89163
STAT2	0.440451	1.53292
MYBL2	0.434756	3.99931
NAT8L	0.434726	4.63364
NDUFA13	0.432537	1.79589
PIK3CD	0.424612	3.41877
HLA-F	0.424123	1.45055
CDC25B	0.424007	4.12421
SPRED1	0.423867	2.1427
CENPF	0.421886	2.11259
TECR	0.416792	1.74156
SLC39A6	0.416739	2.8449
PYCR2	0.416089	4.04215
HSP90B1	0.41565	1.40016
SMARCB1	0.413436	3.28013
MCM5	0.404974	2.70566
TOP2A	0.398689	3.19806
AURKA	0.388074	4.29212
CD79B	0.384816	3.86315
NDUFA3	0.384021	4.24183
DNMT1	0.380372	3.76957
PSMB5	0.378493	2.07623
PDK1	0.37425	1.53888
PIK3R2	0.371078	3.58344
ETV4	0.370255	2.78479
CDK6	0.370246	2.49877
NDUFB7	0.363644	2.59371
BAGE	0.362557	1.95437
UBE2T	0.361024	2.64063
H2AX	0.359095	3.78263
CD81	0.357427	1.4501
CXCL1	0.349762	1.92916
BLVRA	0.348899	6.10699
PSMB10	0.344549	1.32395
ATM	0.343946	4.23238
MAGEA12	0.342787	1.52337
ELOB	0.341665	1.87542
GLS	0.340153	3.8378
RBX1	0.337899	4.10755
NPM1	0.336182	2.27198
DAXX	0.332665	4.63364
GNG12	0.330638	1.39229
E2F1	0.327598	3.98762
CD276	0.32561	2.63241
